# Supplementary material for: One-Pot Synthesis and Surfactant Removal from MCM-41 Using Microwave Irradiation
Source: Molecules. 2024 Jan 17;29(2):460. doi: 10.3390/molecules29020460 (PMC10820031; doi:10.3390/molecules29020460)
Supplement: Supplementary file 1 [file molecules-29-00460-s001.zip]

Archive with 1 entries (1 files):
- molecules-2802359-supplementary.pdf
